# Supplementary material for: Performance Assessment of Two Low-Cost PM2.5 and PM10 Monitoring Networks in the Padana Plain (Italy)
Source: Sensors (Basel). 2024 Jun 18;24(12):3946. doi: 10.3390/s24123946 (PMC11207606; doi:10.3390/s24123946)
Supplement: Supplementary file 1 [file sensors-24-03946-s001.zip]

Archive with 1 entries (1 files):
- sensors-3029294-supplementary.pdf
